# Supplementary material for: Cellular Sources and Regional Variations in the Expression of the Neuroinflammatory Marker Translocator Protein (TSPO) in the Normal Brain
Source: Int J Mol Sci. 2018 Sep 11;19(9):2707. doi: 10.3390/ijms19092707 (PMC6163555; doi:10.3390/ijms19092707)
Supplement: Supplementary file 1 [file ijms-19-02707-s001.zip]

Archive with 2 entries (2 files):
- ijms-346241-SM-for proofreading.pdf
- Supplementary video 1.avi
